# Supplementary material for: The RNA Helicase DDX6 Associates with RIG-I to Augment Induction of Antiviral Signaling
Source: Int J Mol Sci. 2018 Jun 26;19(7):1877. doi: 10.3390/ijms19071877 (PMC6073104; doi:10.3390/ijms19071877)
Supplement: Supplementary file 1 [file ijms-19-01877-s001.zip]

Archive with 2 entries (2 files):
- Supplementary Table 1.xlsx
- supplementary figures .pdf
